# Supplementary material for: Modelling the Compaction Step of a Platform Direct Compression Process
Source: Pharmaceutics. 2022 Mar 23;14(4):695. doi: 10.3390/pharmaceutics14040695 (PMC9027228; doi:10.3390/pharmaceutics14040695)
Supplement: Supplementary file 1 [file pharmaceutics-14-00695-s001.zip]

Archive with 1 entries (1 files):
- pharmaceutics-1602834-supplementary.pdf
